# Supplementary material for: Impact of Near‐Positivity Violations on IPTW‐Estimated Marginal Structural Survival Models With Time‐Dependent Confounding
Source: Biom J. 2025 Nov 3;67(6):e70093. doi: 10.1002/bimj.70093 (PMC12581517; doi:10.1002/bimj.70093)
Supplement: Supplementary file 1 — Supporting File 1: bimj70093‐sup‐0001‐Datacode.zip. [file BIMJ-67-e70093-s001.zip]

Archive with 103 entries (95 files):
- CodeBJ RRreview_1/
- __MACOSX/._CodeBJ RRreview_1
- CodeBJ RRreview_1/.Rhistory
- CodeBJ RRreview_1/AII_3 figures_7_8.R
- __MACOSX/CodeBJ RRreview_1/._AII_3 figures_7_8.R
- CodeBJ RRreview_1/.DS_Store
- __MACOSX/CodeBJ RRreview_1/._.DS_Store
- CodeBJ RRreview_1/AI_2 results.R
- __MACOSX/CodeBJ RRreview_1/._AI_2 results.R
- CodeBJ RRreview_1/AII_4 figures_9_10_11 tables_2_3.R
- __MACOSX/CodeBJ RRreview_1/._AII_4 figures_9_10_11 tables_2_3.R
- CodeBJ RRreview_1/AI_4 figures_4_5_6 table_1.R
- __MACOSX/CodeBJ RRreview_1/._AI_4 figures_4_5_6 table_1.R
- CodeBJ RRreview_1/results/
- __MACOSX/CodeBJ RRreview_1/._results
- CodeBJ RRreview_1/AI_1 simulations.R
- __MACOSX/CodeBJ RRreview_1/._AI_1 simulations.R
- CodeBJ RRreview_1/results for 5 simulations/
- __MACOSX/CodeBJ RRreview_1/._results for 5 simulations
- CodeBJ RRreview_1/AII_1 simulations.R
- __MACOSX/CodeBJ RRreview_1/._AII_1 simulations.R
- CodeBJ RRreview_1/functions/
- CodeBJ RRreview_1/ReadMe.txt
- __MACOSX/CodeBJ RRreview_1/._ReadMe.txt
- CodeBJ RRreview_1/AII_2 results.R
- __MACOSX/CodeBJ RRreview_1/._AII_2 results.R
- CodeBJ RRreview_1/AI_3 figures_2_3.R
- __MACOSX/CodeBJ RRreview_1/._AI_3 figures_2_3.R
- CodeBJ RRreview_1/results/.DS_Store
- __MACOSX/CodeBJ RRreview_1/results/._.DS_Store
- CodeBJ RRreview_1/results/algorithmI/
- __MACOSX/CodeBJ RRreview_1/results/._algorithmI
- CodeBJ RRreview_1/results/algorithmII/
- __MACOSX/CodeBJ RRreview_1/results/._algorithmII
- CodeBJ RRreview_1/results for 5 simulations/.DS_Store
- __MACOSX/CodeBJ RRreview_1/results for 5 simulations/._.DS_Store
- CodeBJ RRreview_1/results for 5 simulations/algorithmI/
- __MACOSX/CodeBJ RRreview_1/results for 5 simulations/._algorithmI
- CodeBJ RRreview_1/results for 5 simulations/algorithmII/
- __MACOSX/CodeBJ RRreview_1/results for 5 simulations/._algorithmII
- CodeBJ RRreview_1/functions/specific_plots_simI.R
- CodeBJ RRreview_1/functions/algorithm_II.R
- __MACOSX/CodeBJ RRreview_1/functions/._algorithm_II.R
- CodeBJ RRreview_1/functions/.DS_Store
- __MACOSX/CodeBJ RRreview_1/functions/._.DS_Store
- CodeBJ RRreview_1/functions/mc_simI_functions.R
- __MACOSX/CodeBJ RRreview_1/functions/._mc_simI_functions.R
- CodeBJ RRreview_1/functions/specific_plots_simII.R
- CodeBJ RRreview_1/functions/algorithm_I.R
- __MACOSX/CodeBJ RRreview_1/functions/._algorithm_I.R
- CodeBJ RRreview_1/functions/iptw_II.R
- CodeBJ RRreview_1/functions/mc_simII_functions.R
- __MACOSX/CodeBJ RRreview_1/functions/._mc_simII_functions.R
- CodeBJ RRreview_1/functions/plots_simII.R
- __MACOSX/CodeBJ RRreview_1/functions/._plots_simII.R
- CodeBJ RRreview_1/functions/eval_measuresII.R
- __MACOSX/CodeBJ RRreview_1/functions/._eval_measuresII.R
- CodeBJ RRreview_1/functions/plots_simI.R
- __MACOSX/CodeBJ RRreview_1/functions/._plots_simI.R
- CodeBJ RRreview_1/functions/eval_measuresI.R
- __MACOSX/CodeBJ RRreview_1/functions/._eval_measuresI.R
- CodeBJ RRreview_1/functions/iptw_I.R
- CodeBJ RRreview_1/results/algorithmI/.DS_Store
- __MACOSX/CodeBJ RRreview_1/results/algorithmI/._.DS_Store
- CodeBJ RRreview_1/results/algorithmI/true_survivals.Rdata
- __MACOSX/CodeBJ RRreview_1/results/algorithmI/._true_survivals.Rdata
- CodeBJ RRreview_1/results/algorithmII/.DS_Store
- __MACOSX/CodeBJ RRreview_1/results/algorithmII/._.DS_Store
- CodeBJ RRreview_1/results/algorithmII/true_survivals.Rdata
- CodeBJ RRreview_1/results/algorithmII/true_cum_coefs.Rdata
- CodeBJ RRreview_1/results for 5 simulations/algorithmI/sim_coefs_n50.Rdata
- CodeBJ RRreview_1/results for 5 simulations/algorithmI/.DS_Store
- __MACOSX/CodeBJ RRreview_1/results for 5 simulations/algorithmI/._.DS_Store
- CodeBJ RRreview_1/results for 5 simulations/algorithmI/sim_coefs_n500.Rdata
- CodeBJ RRreview_1/results for 5 simulations/algorithmI/sim_coefs_n250.Rdata
- CodeBJ RRreview_1/results for 5 simulations/algorithmI/true_survivals.Rdata
- __MACOSX/CodeBJ RRreview_1/results for 5 simulations/algorithmI/._true_survivals.Rdata
- CodeBJ RRreview_1/results for 5 simulations/algorithmI/ipw_summary_n1000.Rdata
- CodeBJ RRreview_1/results for 5 simulations/algorithmI/sim_coefs_n1000.Rdata
- CodeBJ RRreview_1/results for 5 simulations/algorithmI/ipw_summary_n50.Rdata
- CodeBJ RRreview_1/results for 5 simulations/algorithmI/ipw_summary_n100.Rdata
- CodeBJ RRreview_1/results for 5 simulations/algorithmI/ipw_summary_n500.Rdata
- CodeBJ RRreview_1/results for 5 simulations/algorithmI/ipw_summary_n250.Rdata
- CodeBJ RRreview_1/results for 5 simulations/algorithmI/sim_coefs_n100.Rdata
- CodeBJ RRreview_1/results for 5 simulations/algorithmII/survival_est_n500.Rdata
- CodeBJ RRreview_1/results for 5 simulations/algorithmII/sim_coefs_n50.Rdata
- CodeBJ RRreview_1/results for 5 simulations/algorithmII/.DS_Store
- __MACOSX/CodeBJ RRreview_1/results for 5 simulations/algorithmII/._.DS_Store
- CodeBJ RRreview_1/results for 5 simulations/algorithmII/sim_coefs_n500.Rdata
- CodeBJ RRreview_1/results for 5 simulations/algorithmII/survival_est_n1000.Rdata
- CodeBJ RRreview_1/results for 5 simulations/algorithmII/sim_coefs_n250.Rdata
- CodeBJ RRreview_1/results for 5 simulations/algorithmII/true_survivals.Rdata
- CodeBJ RRreview_1/results for 5 simulations/algorithmII/survival_est_n50.Rdata
- CodeBJ RRreview_1/results for 5 simulations/algorithmII/ipw_summary_n1000.Rdata
- CodeBJ RRreview_1/results for 5 simulations/algorithmII/sim_coefs_n1000.Rdata
- CodeBJ RRreview_1/results for 5 simulations/algorithmII/survival_est_n250.Rdata
- CodeBJ RRreview_1/results for 5 simulations/algorithmII/ipw_summary_n50.Rdata
- CodeBJ RRreview_1/results for 5 simulations/algorithmII/ipw_summary_n100.Rdata
- CodeBJ RRreview_1/results for 5 simulations/algorithmII/ipw_summary_n500.Rdata
- CodeBJ RRreview_1/results for 5 simulations/algorithmII/survival_est_n100.Rdata
- CodeBJ RRreview_1/results for 5 simulations/algorithmII/true_cum_coefs.Rdata
- CodeBJ RRreview_1/results for 5 simulations/algorithmII/ipw_summary_n250.Rdata
- CodeBJ RRreview_1/results for 5 simulations/algorithmII/sim_coefs_n100.Rdata
