# Supplementary material for: Impact of Near‐Positivity Violations on IPTW‐Estimated Marginal Structural Survival Models With Time‐Dependent Confounding
Source: Biom J. 2025 Nov 3;67(6):e70093. doi: 10.1002/bimj.70093 (PMC12581517; doi:10.1002/bimj.70093)
Supplement: Supplementary file 1 — Supporting File 1: bimj70093‐sup‐0001‐Datacode.zip. [file BIMJ-67-e70093-s001.zip › CodeBJ RRreview_1/ReadMe.txt]

README

#############################################################################################
Source code for the manuscript 
"Impact of near-positivity violations on IPTW-estimated marginal structural survival models with time-dependent confounding",
by M. Spreafico.
#############################################################################################

For questions, comments or remarks about the code please contact M. Spreafico, at Leiden University (m.spreafico@math.leidenuniv.nl).

The code has been written using R version 4.3.1 (platform: Platform: aarch64-apple-darwin20, 64-bit) with packages data.table, doParallel, foreach, ggplot2, ggpubr, tidyr, timereg.


To reproduce the Simulation Study I in Section 4.2 of the manuscript:
1) first run the script 'AI_1 simulations.R' to simulate the B=1000 datasets under the different scenarios detailed in Section 4.2.1.
Parallelisation details/remarks:
  - This code is parallelised over the different sample sizes considered, so 5 cores are used by default.
  - If your machine has fewer than 5 cores, you should adjust the value of n.cores when calling the function run_simulation_studyI() (line 73). In this case, n.sizes should be a vector whose length matches the number of cores.
  - Note that if the number of cores is less than the number of sample sizes, not all sample sizes will be processed in a single run. You will need to re-run the code multiple times to obtain results for all sample sizes.
  - The running time for n.sim = 5 is 6.33 minutes. Based on this, the expected running time for n.sim = 1000 is approximately 21–22 hours.
2) Then run the scripts 'AI_2 results.R' to estimate the performance measures in Section 4.2.2 and 'AI_3 figures_2_3.R' for reproducing Figures 2 and 3;
3) Finally, run the script 'AI_4 figures_4_5_6 table_1.R' for reproducing Figures 4, 5, 6 and Table 1 in Section 4.2.3.
 

To reproduce the Simulation Study II in Section 5.2 of the manuscript:
1)  first run the script 'AII_1 simulations.R' to perform simulations under the different scenarios detailed in Section 5.2.1.
Parallelisation details/remarks:
  - This code is parallelised over the different sample sizes considered, so 5 cores are used by default.
  - If your machine has fewer than 5 cores, you should adjust the value of n.cores when calling the function run_simulation_studyII() (line 88). In this case, n.sizes should be a vector whose length matches the number of cores.
  - Note that if the number of cores is less than the number of sample sizes, not all sample sizes will be processed in a single run. You will need to re-run the code multiple times to obtain results for all sample sizes.
  - The running time for n.sim = 5 is 41.36 seconds. Based on this, the expected running time for n.sim = 1000 is approximately 2.5 hours.
2) Then run the scripts 'AII_2 results.R' to estimate the performance measures in Section 5.2.2 and 'AII_3 figures_4_5.R' for reproducing Figures 4 and 5;
3) finally, run the script 'AII_4 figures_9_10_11 tables_2_3.R' for reproducing Figures 9, 10, 11 and Tables 2 and 3 in Section 5.2.3.

The subfolder './functions' contains some auxiliary functions to run the main files, including codes for Algorithm I in Section 4.1.2 and Algorithm II in Section 5.1.2.


After running the code, the subfolder './results' will contain the results from the various scenarios and relative performance.


AI_1 simulations.R
AI_2 results.R
AI_3 figures_2_3.R
AI_4 figures_4_5_6 table_1.R

AII_1 simulations.R
AII_2 results.R
AII_3 figures_4_5.R
AII_4 figures_9_10_11 tables_2_3.R

./functions
	algorithm_I.R
	algorithm_II.R
	eval_measuresI.R
	eval_measuresII.R
	iptw_I.R
	iptw_II.R
	mc_simI_functions.R
	mc_simII_functions.R
	plots_simI.R
	plots_simII.R
	specific_plots_simI.R
	specific_plots_simII.R	

./results
	./algorithmI
	./algorithmII
